# Supplementary material for: Human Papillomavirus E7 and p16INK4a mRNA Multiplexed Quantification by a QuantiGeneTM Proof-of-Concept Assay Sensitively Detects Infection and Cervical Dysplasia Severity
Source: Diagnostics (Basel). 2023 Mar 16;13(6):1135. doi: 10.3390/diagnostics13061135 (PMC10047034; doi:10.3390/diagnostics13061135)
Supplement: Supplementary file 1 [file diagnostics-13-01135-s001.zip]

Archive with 1 entries (1 files):
- diagnostics-2222672-supplementary.pdf
